# Supplementary material for: Intra-individual gait patterns across different time-scales as revealed by means of a supervised learning model using kernel-based discriminant regression
Source: PLoS One. 2017 Jun 15;12(6):e0179738. doi: 10.1371/journal.pone.0179738 (PMC5472314; doi:10.1371/journal.pone.0179738)
Supplement: S1 Table — (XLSX) [file pone.0179738.s001.xlsx]

## Sheet: control variables
		gait velocity [m/s]							step length [m]							step width [m]							step duration [s]
subject		session 1	session 2	session 3	session 4	session 5	session 6		session 1	session 2	session 3	session 4	session 5	session 6		session 1	session 2	session 3	session 4	session 5	session 6		session 1	session 2	session 3	session 4	session 5	session 6
1		1.73385	1.69905	1.6832	1.61007	1.66646	1.5893		0.841192	0.854051	0.842706	0.841898	0.870121	0.844056		0.124219	0.117818	0.124178	0.12019	0.121518	0.122104		1.132	1.1488	1.15307	1.1856	1.16933	1.20293
2		1.37477	1.37485	1.37291	1.37364	1.37924	1.40835		0.717462	0.710617	0.71853	0.745982	0.723167	0.749072		0.0864535	0.0815393	0.0849953	0.0750151	0.0803875	0.080862		1.20514	1.2072	1.20886	1.21573	1.20277	1.1928
3		1.62897	1.59364	1.61139	1.64637	1.60874	1.63797		0.740707	0.761599	0.766744	0.778006	0.761154	0.764243		0.115435	0.125745	0.109143	0.110476	0.114854	0.119425		1.0368	1.06693	1.05567	1.04267	1.048	1.05093
4		1.45849	1.52792	1.57037	1.61567	1.66749	1.67902		0.753289	0.773951	0.772968	0.804487	0.830725	0.820461		0.137265	0.132324	0.131547	0.115405	0.124679	0.12548		1.21307	1.18293	1.16427	1.14373	1.13173	1.12853
5		1.60913	1.63296	1.70786	1.74982	1.75117	1.74009		0.839319	0.870294	0.842027	0.842658	0.837679	0.805566		0.165341	0.159587	0.14026	0.14784	0.146588	0.158306		1.1248	1.11908	1.0592	1.04743	1.032	1.03387
6		1.30135	1.33753	1.3523	1.34043	1.27661	1.28429		0.74354	0.766361	0.76527	0.73625	0.741109	0.725788		0.118111	0.117202	0.119043	0.116216	0.0976649	0.111976		1.33733	1.30107	1.2912	1.27867	1.32747	1.31743
7		1.51539	1.49628	1.4909	1.50767	1.50937	1.48112		0.845837	0.819877	0.82284	0.817101	0.826627	0.796215		0.14805	0.148943	0.164643	0.1454	0.152413	0.154353		1.21813	1.21413	1.19627	1.1376	1.20373	1.20827
8		1.37207	1.33596	1.43758	1.45683	1.47611	1.45338		0.701664	0.694046	0.747967	0.760119	0.768229	0.764754		0.126	0.142689	0.11845	0.127961	0.117418	0.114761		1.19538	1.22185	1.17467	1.1848	1.16907	1.182
9		1.54285	1.67178	1.65136	1.63416	1.63504	1.7023		0.770932	0.817403	0.786919	0.814965	0.81961	0.819356		0.117697	0.106435	0.115895	0.109381	0.111726	0.110356		1.12925	1.072	1.09067	1.10293	1.10053	1.07653

## Sheet: ground reaction force (SVM)
		six-session-classification / ground reaction force / support vector machines / classification rate [%]
subject
1		66.6667
2		47.619
3		61.1111
4		63.3333
5		77.7778
6		60.6742
7		48.8889
8		60
9		63.3333
		one-one-classification / ground reaction force / support vector machines / classification rate [%]
subject		S1-S2	S1-S3	S1-S4	S1-S5	S1-S6	S2-S3	S2-S4	S2-S5	S2-S6	S3-S4	S3-S5	S3-S6	S4-S5	S4-S6	S5-S6
1		81.6667	71.6667	100	100	100	73.3333	83.3333	96.6667	100	66.6667	86.6667	100	90	100	83.3333
2		50	75	70.3704	64.2857	91.0714	51.7241	51.7857	81.0345	91.3793	29.6296	67.8571	92.8571	55.5556	72.2222	73.2143
3		80	90	90	95	86.6667	68.3333	90	98.3333	95	63.3333	93.3333	98.3333	91.6667	88.3333	76.6667
4		81.6667	100	100	100	100	88.3333	96.6667	100	100	60	93.3333	96.6667	93.3333	86.6667	71.6667
5		100	100	98.3333	95	100	95	100	95	100	80	81.6667	96.6667	80	81.6667	76.6667
6		68.3333	86.6667	90	83.3333	89.6552	63.3333	88.3333	86.6667	98.2759	78.3333	91.6667	96.5517	85	94.8276	81.0345
7		70	86.6667	100	86.6667	91.6667	61.6667	96.6667	83.3333	85	65	66.6667	61.6667	60	65	66.6667
8		73.3333	90	100	100	100	93.3333	100	100	100	90	93.3333	95	58.3333	68.3333	61.6667
9		95	100	91.6667	88.3333	100	63.3333	90	81.6667	83.3333	85	75	85	78.3333	86.6667	71.6667

## Sheet: lower body joint angles (SVM)
		six-session-classification / lower body joint angles / support vector machines / classification rate [%]
subject
1		81.1111
2		77.6471
3		82.7586
4		86.6667
5		88.5057
6		86.5169
7		63.3333
8		91.7647
9		82.4176
		one-one-classification / lower body joint angles / support vector machines / classification rate [%]
subject		S1-S2	S1-S3	S1-S4	S1-S5	S1-S6	S2-S3	S2-S4	S2-S5	S2-S6	S3-S4	S3-S5	S3-S6	S4-S5	S4-S6	S5-S6
1		86.6667	93.3333	100	100	100	96.6667	96.6667	96.6667	100	86.6667	100	98.3333	100	96.6667	88.3333
2		72.4138	100	100	100	100	100	100	100	100	82.7586	100	100	100	100	66.6667
3		88.3333	100	100	100	100	92.5926	100	100	100	83.3333	98.1481	100	100	100	76.6667
4		88.3333	100	100	100	100	100	100	100	100	85	100	100	100	100	75
5		96.4286	100	100	100	100	100	100	100	100	79.3103	100	100	100	98.2759	80
6		100	100	100	100	100	100	100	100	100	88.3333	100	100	100	100	82.7586
7		83.3333	91.6667	96.6667	100	100	58.3333	96.6667	100	100	75	100	100	100	100	68.3333
8		88.4615	92.8571	100	100	100	85.7143	98.2143	100	100	100	100	100	100	100	96.5517
9		93.5484	95.1613	100	100	100	85	91.6667	100	100	85	98.3333	100	98.3333	98.3333	70

## Sheet: ground reaction force (KBDR)
		six-session-classification / ground reaction force / kernel-based discriminant regression / classification rate [%]
subject
1		71.1111
2		55.9524
3		68.8889
4		65.5556
5		82.2222
6		70.7865
7		55.5556
8		63.3333
9		76.6667
		one-one-classification / ground reaction force / kernel-based discriminant regression / classification rate [%]
subject		S1-S2	S1-S3	S1-S4	S1-S5	S1-S6	S2-S3	S2-S4	S2-S5	S2-S6	S3-S4	S3-S5	S3-S6	S4-S5	S4-S6	S5-S6
1		86.6667	76.6667	100	100	100	80	90	100	100	70	90	100	90	100	93.3333
2		62.069	78.5714	70.3704	82.1429	96.4286	55.1724	82.1429	89.6552	96.5517	51.8519	85.7143	96.4286	70.3704	88.8889	75
3		93.3333	100	93.3333	100	96.6667	80	90	93.3333	100	66.6667	96.6667	100	93.3333	90	83.3333
4		86.6667	100	100	100	100	93.3333	100	100	100	70	96.6667	100	93.3333	90	76.6667
5		100	100	100	100	100	93.3333	100	100	100	90	96.6667	100	93.3333	83.3333	83.3333
6		80	93.3333	93.3333	90	89.6552	73.3333	90	86.6667	100	80	93.3333	100	86.6667	93.1034	86.2069
7		70	90	100	93.3333	96.6667	73.3333	96.6667	90	93.3333	73.3333	70	70	76.6667	66.6667	80
8		76.6667	96.6667	100	100	100	93.3333	100	100	100	100	96.6667	100	76.6667	83.3333	63.3333
9		96.6667	100	100	100	100	76.6667	93.3333	90	86.6667	93.3333	83.3333	86.6667	80	90	83.3333

## Sheet: lower body joint angles (KBDR)
		six-session-classification / lower body joint angles / kernel-based discriminant regression / classification rate [%]
subject
1		85.5556
2		78.8235
3		87.3563
4		90
5		93.1034
6		92.1348
7		68.8889
8		92.9412
9		87.9121
		one-one-classification / lower body joint angles / kernel-based discriminant regression / classification rate [%]
subject		S1-S2	S1-S3	S1-S4	S1-S5	S1-S6	S2-S3	S2-S4	S2-S5	S2-S6	S3-S4	S3-S5	S3-S6	S4-S5	S4-S6	S5-S6
1		86.6667	100	100	100	100	96.6667	100	100	100	86.6667	100	100	100	96.6667	96.6667
2		79.3103	100	100	100	100	100	100	100	100	86.2069	100	100	100	100	66.6667
3		93.3333	100	100	100	100	100	100	100	100	88.8889	100	100	100	100	80
4		93.3333	100	100	100	100	100	100	100	100	90	100	100	100	100	80
5		96.4286	100	100	100	100	100	100	100	100	82.7586	100	100	100	100	90
6		100	100	100	100	100	100	100	100	100	90	100	100	100	100	86.2069
7		83.3333	96.6667	96.6667	100	100	70	96.6667	100	100	80	100	100	100	100	76.6667
8		92.3077	92.8571	100	100	100	85.7143	100	100	100	100	100	100	100	100	100
9		96.7742	100	100	100	100	86.6667	96.6667	100	100	90	100	100	100	100	80
